# Supplementary material for: Inclusion of Camelina sativa Seeds in Ewes’ Diet Modifies Rumen Microbiota
Source: Animals (Basel). 2023 Jan 22;13(3):377. doi: 10.3390/ani13030377 (PMC9913825; doi:10.3390/ani13030377)
Supplement: Supplementary file 1 [file animals-13-00377-s001.zip]

Archive with 1 entries (1 files):
- animals-2064530-supplementary.pdf
